# Supplementary material for: Prevalence and Risk Factors of Depression between Patients with Parkinson’s Disease and Their Caregivers: A One-Year Prospective Study
Source: Healthcare (Basel). 2022 Jul 14;10(7):1305. doi: 10.3390/healthcare10071305 (PMC9318994; doi:10.3390/healthcare10071305)
Supplement: Supplementary file 1 [file healthcare-10-01305-s001.zip]

Archive with 1 entries (1 files):
- healthcare-1773317-supplementary.pdf
